# Supplementary material for: Improving Antibiotic Use for Ventilator-Associated Pneumonia Through Diagnostic Stewardship: A Proof-of-Concept Mixed Methods Study
Source: Open Forum Infect Dis. 2024 Sep 4;11(9):ofae500. doi: 10.1093/ofid/ofae500 (PMC11420684; doi:10.1093/ofid/ofae500)
Supplement: ofae500_Supplementary_Data [file ofae500_supplementary_data.zip]

Archive with 1 entries (1 files):
- Supplemental Figure 1 - Final.tif
